# Supplementary material for: Metabolic Dysfunction-Associated Steatotic Liver Disease (MASLD) and Risk of Gynecologic Cancer: A Nationwide Cohort Study
Source: Cancers (Basel). 2026 Mar 10;18(6):894. doi: 10.3390/cancers18060894 (PMC13025304; doi:10.3390/cancers18060894)
Supplement: Supplementary file 1 [file cancers-18-00894-s001.zip]

Archive with 1 entries (1 files):
- cancers-4116609-supplementary.pdf
